# Supplementary material for: Multi-Photon-Sensitive Chromophore for the Photorelease of Biologically Active Phenols
Source: ACS Chem Neurosci. 2023 Nov 21;14(23):4163–75. doi: 10.1021/acschemneuro.3c00552 (PMC10704561; doi:10.1021/acschemneuro.3c00552)
Supplement: Supplementary file 2 — cn3c00552_si_002.zip [file cn3c00552_si_002.zip]

Archive with 28 entries (27 files):
- Supporting Videos/
- Supporting Videos/VIDEO S12.mp4
- Supporting Videos/VIDEO S1.mp4
- Supporting Videos/VIDEO S13.mp4
- Supporting Videos/VIDEO S11.mp4
- Supporting Videos/VIDEO S3.mp4
- Supporting Videos/VIDEO S2.mp4
- __MACOSX/Supporting Videos/._VIDEO S2.mp4
- Supporting Videos/VIDEO S10.mp4
- Supporting Videos/VIDEO S14.mp4
- Supporting Videos/VIDEO S6.mp4
- Supporting Videos/VIDEO S7.mp4
- Supporting Videos/VIDEO S15.mp4
- Supporting Videos/VIDEO S17.mp4
- __MACOSX/Supporting Videos/._VIDEO S17.mp4
- Supporting Videos/VIDEO S5.mp4
- Supporting Videos/VIDEO S16.mp4
- __MACOSX/Supporting Videos/._VIDEO S16.mp4
- Supporting Videos/VIDEO S4.m4v
- __MACOSX/Supporting Videos/._VIDEO S4.m4v
- Supporting Videos/VIDEO S9.mp4
- Supporting Videos/VIDEO S8.mp4
- Supporting Videos/VIDEO S18.mp4
- __MACOSX/Supporting Videos/._VIDEO S18.mp4
- Supporting Videos/VIDEO S19.mp4
- Supporting Videos/VIDEO S21.mp4
- Supporting Videos/VIDEO S20.mp4
- Supporting Videos/VIDEO S22.mp4
